# Supplementary material for: Treatment of chronic telogen effluvium with oral minoxidil: A retrospective study
Source: F1000Res. 2017 Sep 6;6:1650. [Version 1] doi: 10.12688/f1000research.11775.1 (PMC5676194; doi:10.12688/f1000research.11775.1)
Supplement: Raw data collected during the study [file f1000research-6-12721-s0000.tgz]

Archive with 1 entries (1 files):
- a0fb5646-7694-4157-a819-8aaf073d2ae3_Dataset_1.xlsx
