# Supplementary material for: Treatment of chronic telogen effluvium with oral minoxidil: A retrospective study
Source: F1000Res. 2017 Sep 6;6:1650. [Version 1] doi: 10.12688/f1000research.11775.1 (PMC5676194; doi:10.12688/f1000research.11775.1)
Supplement: Raw data collected during the study [file f1000research-6-12721-s0000.tgz › a0fb5646-7694-4157-a819-8aaf073d2ae3_Dataset_1.xlsx]

## Sheet: Sheet1
Patient number	Age (years)	Duration hair loss (years)	Previous topical regime (1=yes; 2=no)	Dose Minoxidil (mg)	Baseline mid-frontal (Sinclair scale)	Baseline shed (HSS)	Shed at 6 months (HSS)	Shed at 12 months (HSS)	Side effects (1=no; 2=ankle swelling; 3=dizzy)	BP baseline (mmHg)	BP at 6 months (mmHg)	Hypertrichosis (1=no facial hair; 2=facial hair)	Trichodynia (1=no; 2=yes)
1	41	3	1	1	1	6	3	2	1	130/80	130/90	2	1
2	66	5	1	1	1	6	4	3	1	120/80	114/72	1	1
3	31	2	2	0.5	1	6	4	3	1	125/80	140/85	1	1
4	24	2	2	2.5	1	6	4	2	1	110/70	100/60	2	1
5	45	18	2	1	1	6	2	4	1	130/60	120/75	2	1
6	33	5	2	2.5	1	6	5	5	1	110/80	110/70	1	1
7	37	2	2	1	1	6	3	2	1	105/66	120/80	1	1
8	31	12	1	1	1	6	4	3	1	130/90	120/80	2	1
9	33	3	2	1	1	5	3	3	1	110/70	110/80	2	1
10	42	7	2	1	1	5	5	3	1	120/80	125/80	1	1
11	50	13	1	1	1	6	3	1	1	130/80	110/80	1	1
12	36	4	1	1	1	6	5	4	1	110/70	100/70	1	2
13	64	22	1	1	1	6	3	1	1	140/90	120/80	2	1
14	69	18	1	0.5	1	6	5	4	1	130/80	130/90	1	2
15	20	1	2	0.25	1	6	4	4	1	100/70	100/60	1	1
16	44	6	1	2.5	1	6	4	4	1	110/70	130/70	2	1
17	47	1	2	1	1	6	4	3	1	100/60	100/60	1	1
18	63	12	1	2.5	1	6	4	2	2	120/70	140/80	1	1
19	60	2.5	2	1	1	5	4	2	1	150/80	150/80	1	2
20	30	1	2	0.25	1	6	6	6	3	130/90	110/70	1	1
21	48	11	2	0.25	1	5	3	3	1	120/70	125/70	1	1
22	28	3	2	0.25	1	5	6	5	1	100/70	120/75	1	1
23	47	7	2	2.5	1	6	5	4	1	110/70	120/80	2	2
24	64	3	2	2.5	1	6	6	1	1	130/90	135/80	2	1
25	46	15	2	1	1	6	5	6	1	110/70	120/75	2	1
26	50	2	2	1	1	6	4	3	1	110/80	110/80	1	1
27	52	5	2	2.5	1	6	1	3	1	100/70	110/70	2	1
28	48		1	1	1	4	2	2	3	110/70	110/70	2	1
29	70	1	2	1	1	4	2	2	1	140/80	120/90	1	1
30	83	1	2	1	1	5	2	1	1	130/90	135/85	1	1
31	45	1	2	1	1	5	3	2	1	90/70	120/80	1	1
32	51	12	1	0.5	1	6	5	3	1	130/80	120/80	2	2
33	52	2	2	1	1	5	5	4	1	140/80	120/80	1	1
34	49	5	2	2.5	1	6	5	3	1	120/70	110/70	1	1
35	21	1	2	0.5	1	6	4	3	1	100/60	100/60	2	1
36	67	27	2	0.25	1	5	5	4	1	126/74	120/70	1	1
